# Supplementary material for: Transplantation of bone marrow mesenchymal stem cells improves cognitive deficits and alleviates neuropathology in animal models of Alzheimer’s disease: a meta-analytic review on potential mechanisms
Source: Transl Neurodegener. 2020 May 27;9:20. doi: 10.1186/s40035-020-00199-x (PMC7251864; doi:10.1186/s40035-020-00199-x)
Supplement: Supplementary file 1 — Additional file 1: Table 1. Stem cell transplantation for the treatment of Alzheimer’ disease. Present study utilized keywords “Alzheimer’s disease” and “stem cell transplantation” to identify literature. The supplementary table further scrutinized relevant information of stem cell transplantation in different animal models. [file 40035_2020_199_MOESM1_ESM.xlsx]

## Sheet: Sheet1
	Table 1 Transplantation of different stem cells for the treatment of Alzheimer' disease
	Study #	Animal types	Immunosuppression	Types of stem cells	Route of delivery	Position of delivery	Period of administration	Results	Mechanisms	References
	1	APP/PS1		NSCs	Stereotactic delivery of NSCs. Injected bilaterally with 5 µl of either NSC (Tg‐NSC mice) or vehicle (Tg‐Veh mice) at a rate of 1 µl/min (David Kopf Instruments, Tujunga, CA).		3 weeks	Spatial learning and memory function	Regulation and effects of neurotrophic factors, such as nerve growth factor, brain-derived neurotrophic factor, and glial cell-derived neurotrophic factor. Reduced inflammatory response (i.e., IL6, TNFα, IL-1β). promoted angiogenesis as demonstrated by vessel density, and vascular endothelial growth factor (VEGF).	J Neurosci Res. 2018 May;96(5):828-840.
	2	Tg2576 mice which express AD-like pathological forms of APP		HUC-MSCs	hUC-MSCs were transplanted intravenously into the AD mice every 2 weeks for 2 months. Approximately 1 × 106 cells suspended in 200 μl of normal saline were transplanted into each mouse through the tail vein.		8 weeks	Improved learning and memory in the Morris water maze	Enhanced neurogenesis Alleviated neural apoptosis in the hippocampus of the AD mice	Behav Brain Res. 2018 Feb 26;339:297-304.
	3	Male Tg‐AD B6C3‐Tg(APPswe/PSEN1ΔE9)85Dbo/J (APP/PS1) mice were obtained from the Jackson Laboratory (Bar Harbor, ME).	Tacrolimus at 3 mg/kg starting 2 days prior to surgery and daily until postoperative day #6. On the day of the procedure and daily for 6 days later (seven doses total), 30 mg/kg of mycophenolate mofetil subcutaneously in conjunction with the tacrolimus.	NSCs	NSCs were administered to 12‐week‐old mice by three injections into the CC bilaterally at three sites (total six injections), represented by the following atlas coordinates from the bregma (posterior, lateral, ventral): −0.82/(±)0.6/1.9, −1.82/(±)0.6/1.5, −2.3/(±)0.6/1.5 mm, respectively. Each 1 μL injection was administered over 60 sec, with a 60‐sec delay prior to needle withdrawal, at a cell c…	Corpus callosum	4 weeks posttransplantation	Differentiation profile of transplanted NSCs. DAPI for nuclei. Nissl for neurons. HuNu for human‐specific anti‐human nuclei. GFAP: glial fibrillary acidic protein. OSP: oligodendrocyte‐specific protein.	Histological changes Behavioral outcomes effective immunosuppression regimen	Ann Clin Transl Neurol. 2017 Aug 18;4(10):749-755.
	4	C3H/C57 WT mice,1 × 105 hUCB-MSCs		hUCB-MSCs	Anesthetized by5% isoflurane. During the surgical procedure, anesthesia was maintained at 2% isoflurane, the mice were fastened using a rodent universal surgical stereotactic frame (Harvard apparatus, Holliston, MA, USA), and ferumoxytol-labeled hUCB-MSCs were injected into the right lateral ventricle at the following coordinates: A/P: −0.4 mm, M/L: +1.0 mm, and D/V: −2.3 mm. Cells were injected …	Intracerebroventricular (ICV). Pre and post 1 day MR images were taken using a 7T small animal MR system (Bruker-Biospin, Fällanden, Switzerland) equipped with a Paravision software (version 6.0).	At post 1 day, mice were sacrificed through cardiac perfusion with PBS.		Cell viability, and cell migration	Biochem Biophys Res Commun. 2017 Nov 4;493(1):751-757
	5	Female NOD-scid mice (N = 16/group, 10 weeks old; The Jackson Laboratory). The animals were secured in a spinal stereotactic apparatus to receive 50 kilodyn (1 dyn = 10 μN) contusion injuries using the Infinite Horizon (IH) Impactor (Precision Systems and Instrumentation) at T9	PMN depletion was accomplished using anti-Ly6G (i.p. injections, 100 μl volume; Clone 1A8, Bio X Cell) according to a modified injection scheme from a previous study (Saiwai et al., 2013).	NSCs	Passage 9–10 multipotent hCNS-SCns (75,000 cells/μl injection buffer) or vehicle injection buffer (50% X-Vivo, 50% HBSS), which were injected into the intact parenchyma at T9 using a NanoInjector system and micropositioner (WPI Instruments). Each site received 250 nl of cells or vehicle, delivered in 50 nl volumes over 75 s, followed by a 2 min delay before withdrawal of the pipette.	Bilateral hCNS-SCns transplants or vehicle into the spared parenchyma 1 mm above and below the SCI epicenter either immediately post-SCI (acute, 0 dpi) or 30 d postSCI (delayed, 30 dpi). 75,000 hCNS-SCns in a total injection volume of 1 ul distributed across four injection sites. Total four injections of hCNS-SCns or vehicle into the intact parenchyma adjacent to the contusion site.	12–16 weeks post-SCI	Stereological analysis Behavioral tasks and assessments	Cavalieri probe CatWalk gait analysis	J Neurosci. 2017 Sep 20;37(38):9269-9287
	6	C57BL/6 J background. Amyloid precursor protein (APP) and presenilin one (PS1) double-transgenic mice.They co-express a chimeric mouse/human APP containing the K595N/M596L Swedish mutations (APPswe) and a mutant human PS1 carrying the exon 9 deletion (PSEN1dE9) under the control of mouse prion promoter elements.		Human amniotic mesenchymal stem cells (hAM-MSCs)	Hippocampal Region. Pentobarbital (50 mg/kg, i.p.). Control group 2 μL PBS; the APP/PS1 hAM-MSC-treated group 2 μL PBS containing 1 × 106hAM-MSCs; and the wild-type (WT) control group, which received 2 μL PBS.	Bilateral hippocampi with a Hamilton syringe at a rate of 0.1 μL/min. The injection site was at AP: −2.06, ML: ±1.75, and DV: −1.75 relative to bregma. The needle was maintained in place for an additional 5 min after the injection to allow diffusion of the injectate into the surrounding tissue.	A large number of cells in the hippocampus 1 day after implantation, then they decreased rapidly in the following 7 days, and hAM-MSCs were not found in the hippocampus and cortex at 14 and 28 days after transplantation. Upregulation of activated microglia and the modulation of neuroinflammation. Furthermore, hAM-MSC transplantation improved cognition in large part by elevating BDNF (brain-derive…	Behavioral Test To label proliferating hippocampal cells via BrdU 100 mg/kg/day, i.p. Treatment with hAM-MSCs Stimulates Microglial Activation and Modulates their Phagocytic Activity. hAM-MSCs Modulate Neuroinflammation Via Downregulation of Proinflammatory Cytokines and Upregulation of Anti-inflammatory Cytokines	Morris Water Maze (MWM) Novel Object Recognition	Neurochem Res. 2017 Aug;42(8):2191-2207.
	7	AD cellular model which established by okadaic acid (OA)-induced damage to human neuroblastoma cell line, SH-SY5Y, in vitro for 24 h. Acta Pharmacol Sin 25(3): 276–80. Cell Biol Int. 2017 Jun;41(6):639-650.		Human dental pulp stem cells (hDPSCs)	Identification of hDPSC: By 12 monoclonal antibodies as follows: CD166‐PE, CD31‐APC, CD44‐APC‐H7, CD34‐PE, CD29‐PE, CD73‐PE, CD90‐PE, CD105‐FITC, CD14‐FITC, CD45‐PE, STRO‐1‐PE, CD3‐FITC, HLA‐DR‐Percp‐cy5.5, and CD38‐FITC. Osteogenic differentiation by using the OriCell™ osteogenesis differentiation kit Adipogenic differentiation was induced by using OriCell™ adipogenic differentiation kit (Cyagen)	AD cell model: Control group with serum‐free H‐DMEM. Treatment with 20 nmol/L of okadaic acid (OA; Sigma) for 24 h.	cell morphology, cell viability, apoptosis, microtubule specificity in neurons, and microfilament observation using a laser scanning confocal microscope	Cell proliferation Apoptosis	Cell Counting Kit-8 assay Hoechst 33258 staining Phosphorylation at Ser 396 of Tau protein	Cell Biol Int. 2017 Jun;41(6):639-650.
	8	Immune‐deficient transgenic model of DLB that lacks T‐, B‐, and NK‐cells, yet exhibits progressive accumulation of human α‐syn (h‐α‐syn)‐laden inclusions and cognitive and motor impairments.		NSCs	Cells at passage 26 were thawed, dissociated to a single‐cell suspension, washed with vehicle transplantation media, and resuspended at a concentration of 50,000 cells per µl in transplantation media (Supporting Information). Seven‐month old Rag‐ASO and Rag‐WT mice were randomly assigned to a treatment group and either vehicle (transplantation media) or 50,000 cells per site (1 µl volume, 2 sites…	Bilaterally into the dorsal striatum (Bregma +0.03 AP, ± 2.0 ML, −3.0 and −3.5 DV)	1 and 3 months	To rescue both cognitive and motor deficits after 1 and 3 months and, furthermore, restore striatal dopamine and glutamate systems. These behavioral and neurochemical benefits are likely achieved by reducing α‐syn oligomers.	Novel object recognition (NOR) and novel place recognition (NPR)	Stem Cells Transl Med. 2017 Jun;6(6):1477-1490.
	9	Transgenic mice with five familial AD mutations (5XFAD). Mice (4 months of age) were divided into four groups (15 mice per each group): wild type (WT) + saline, transgenic mice (Tg) + saline, Tg + ESCs, and Tg + protein‐iPSCs.		iPSCs derived from mouse skin fibroblasts treated by protein extracts （20 to 35 mg/mL）of embryonic stem cells. C57BL/6 ESCs (C57‐mESCs, accession no. SCRC‐1002; ATCC). Cultured on mitomycin C‐treated SIM mouse embryo‐derived thioguanine‐ and ouabain‐resistant (STO) feeder layer in 0.1% gelatin‐coated tissue culture dish. STO cells were cultured in DMEM high glucose supplemented with 10% FBS, 100 …	Cells from passages 5–7 cells (culture days 45–55). Cells were tagged with fluorescent nanoparticle via endocytosis 24 hours before transplantation. Bilateral injections of stem cells or saline to subiculum.	Bilateral injections of stem cells or saline to subiculum were performed using a stereotaxic apparatus.The bregma were used after adaption from the brain atlas by Paxinos and Watson: anteroposterior, 4.16; mediolateral, 3.25; dorsoventral, 4.00. Mice were anesthetized with a mixture of isoflurane gas and oxygen delivered via a nose cone. Mice were placed in the stereotaxic frame and injected with…	Behavioral tests were conducted 2 months after injection. For immunohistochemistry, male animals were sacrificed at 6 months of age.	Behavioral Analysis. Immunohistochemistry	Y‐maze was used to test the spatial working memory	Stem Cells Transl Med. 2017 Jan;6(1):293-305.
	10	APPPS1 transgenic mice		Human adult ischemia-tolerant mesenchymal stem cells (hMSCs). ThermoFisher Scientific “StemPro BM MSC” (part number A15653)	Intravenously delivered hMSCs; A repeated intranasal delivery of soluble factors secreted by hMSCs in culture		10 weeks of hMSC treatment	Reduced cerebral Aβ plaques via increasing several Aβ-degrading enzymes; Anti-inflammatory impact modulated by a panel of cerebral cytokines.		Neurobiol Aging. 2017 Mar;51:83-96.
	11	Tg2576 mice (APP/PS1)		hUC-MSCs	right tail vein with 200 μL hUC-MSCs cell suspension (approximately 2 × 106 cells)		7d, 28d, and 36d after hUC-MSCs transplantation	Proliferation; cognitive performance; Probe trial and navigation test; Determination of oxidative markers;	BrdU injection; Morris Water Maze (MWM) test ; Aβ ELISA measurement; γ-secretase activity measurement; Nissl staining; MDA; SOD	Behav Brain Res. 2017 Mar 1;320:291-301.
	12	Amyloid precursor protein (APP)/presenilin 1 (PS1) transgenic (Tg) mouse, eight-month-old female mice		NSCs	5% chloral hydrate (0.1 ml/10 g)；Two vertical bone holes were drilled symmetrically at 1.8 mm besides sagittal suture and 2.0 mm posterior to anterior fontanel with anterior fontanel as the center. A Hamilton microsyringe fixed on the stereotaxic apparatus was inserted 2.5 mm under the dura, and a 4 μl NSC suspension (at 1 × 105/μl) or PBS was injected into the brain gently (>10 min). The needle …	Bilateral hippocampal CA1 regions	6 weeks	Behavioral Assessment； 1H-MRS Assessment； Histological Examination； ELISA for Aβ Levels； Ultrastructural Analysis	OFT was used to assess the anxiety of AD mice； MWM test was used to evaluate the learning and memory of AD mice； Reduced Soluble Aβs but Not Insoluble Aβs and Plaque Burden； Improved Neuronal Metabolic Activity	Front Aging Neurosci. 2016 Nov 23;8:282.
	13	5XFAD transgenic AD mice		hUCB-MSCs	stereotactic device：A/P − 1.94 mm, M/L ± 1.00 mm, and D/V − 2.6 mm； Injection of 2×105 /3 μL	Hippocampal Injections of Unlabeled and Ferumoxytol-Labeled hUCB-MSCs	post 7 and 14 days	Magnetic Resonance Imaging； No Infiltration of Inflammatory Cells into the Site of MSC Engraftment	confirmed by IHC staining of human mitochondria	Stem Cell Rev. 2017 Feb;13(1):127-138
	14	APP/PS1 Tg AD model mice，9–10 months of age，female		hUCB-MSCs were purchased from American Type Culture Collection (ATCC® PCS500010™, USA)		Intra-carotid artery, immediately following a 200 μl injection of 20% mannitol in PBS to transiently open the BBB。		Behavioral tasks Aβ burden Astrogliosis	Locomotor Activity Cognitive Test GFAP and Iba-1	Curr Alzheimer Res. 2017;14(1):104-111.
	15	8-month-old healthy SAMP8 male mice		ESCs	5 × 105 cells/μl was prepared, and 1 μl of the suspension was injected slowly and steadily into bilateral hippocampal fissure	Bilateral hippocampal fissure:AP −2.06, ML ±1.75, and DV −1.75	15 days	Morris Water Maze; Western Blot; Real-Time Fluorescent PCR; Immunofluorescence; Flow Cytometry		Mol Neurobiol. 2017 Sep;54(7):5120-5130.
	16	Eight-week-old Sprague-Dawley rats, bilateral intrahippocampal injection of 5 μg of Aβ		ESCs	48 h prior to transplantation, undifferentiated NSCs were labeled with Brdu, then	105 cells were transplanted bilaterally into the hippocampus one week after model production	5 weeks	Morris Water Maze Test; Immunostaining; Western Blot Analysis		Evid Based Complement Alternat Med. 2016;2016:3106980.
	17	APP/PS1 mice, (APPKM670/671NL) and presenilin‐1 (PS1L166P) under Thy‐1 promoter control (age 12–15 months).		Bone marrow MSC according to Dobson et al (Calcif Tissue Int 1999; 65(5): 411–3).	106 MSC injected into APP/PS1 mice via the tail vein. 106 MSC in 150 μl NaCl from male into female recipients	Tail vein. MSC‐specific markers (CD11−, CD45−, CD44+, CD90+, CD105+, CD133+, CD146+, sca‐1+)	after 28 days	histological analysis; Gene expression	TNF-α, IL-6, MCP-1, and for NGF, in MSC recipients; IL-10, CCR5, BDNF, VEGF and IFNγ; microglia and pE3-Aβ plaque numbers	Neuropathol Appl Neurobiol. 2017 Jun;43(4):299-314.
	18	5xFAD (AD) male mice and female wild-type (WT) F1 littermates. 6 month mice with 2–4% isoflurane		Bone marrow was then extracted via aspiration with a 25-gauge needle and 1-ml syringe	An injection of 2 μl of MSCs or vehicle, or two injections of 1 μl of MSCs, per side, were made at a rate of 0.2 μl/min at -2.4 and -2.2 dorsal/ventral from bregma (D/V), with all mice receiving a total of 4 μl of MSCs or vehicle. After a 3-min wait period, the needle was slowly withdrawn.	-0.2 anterior/posterior from bregma (A/P) and ±1.0 medial/lateral from bregma (M/L) into the ventricle, -1.2 A/P and ±1.0 M/L into the hippocampus, or all four locations	10 weeks	Behavior; Radial-Arm Water Maze 8-Choice Memory Task; Water T-Maze Two-Choice Learning Task; Spontaneous Motor Activity；Motor Coordination；Clasping； Prepulse Inhibition； Histological Analyses		Cell Transplant. 2016;25(4):687-703.
	19	The 3xTg-AD mouse strain (LaFerla, Irvine, CA, USA), harboring three transgenes of PS1 (M146V), tau (P301L) and APP (SWE), was used. 8 months of age.	Triple-drug Cyclosporine (10 mg/kg), azathioprine sodium (4 mg/kg), and ampicillin (50 mg/kg) daily for 6 months).	Bone marrow MSCs (6 × 104 cells/2 µL) or 2 µL of saline into the left lateral ventricle.	2 µL of cell suspension were injected through a glass pipette at a rate of 1 µL/minute using a Nano-Injector. The glass pipette was kept in place after injection for a further 5 min.	left lateral ventricle. A small hole was drilled in the skull over the left lateral ventricle (coordinates from bregma: anteroposterior = 0 mm, mediolateraly = 1 mm, dorsoventraly = 2 mm).	6 months	Behavioral Evaluation ; Western Blotting; Immunohistochemical Staining and Microscopy	Spatial Reference Memory ; Working Memory ;	Int J Mol Sci. 2016 Jan 25;17(2). pii: E152.
	20	B6C3-Tg(APPswe/PSEN1ΔE9)85Dbo/J (APP/PS1; n = 5) and wild-type (WT) B6C3F1/J (n = 8) mice were obtained from the Jackson Laboratory	Subcutaneous tacrolimus pellets	NSCs	Injecting a total cell number of 180,000 per animal	Bilateral injections into the fimbria fornix of the hippocampus at three sites using the following coordinates from the bregma (axial, sagittal, and coronal planes): −0.82, 0.75, 2.5; −1.46, 2.3, 2.9; and −1.94, 2.8, 2.9 mm, respectively	Two and 10 weeks	Retain Neural Differentiation Capacity; Resistant to Aβ Toxicity and Protect Primary CNs In Vitro; to Survive Transplantation and Incorporate In Vivo in an AD Mouse Model	Growth Factor Production and Signaling; IGF-I Expression Does Not Alter HK532 Proliferation or Migration;	Stem Cells Transl Med. 2016 Mar;5(3):379-91.
	21	SD rats (body weight 200~250 g). A micro-syringe was used to slowly inject 5 μL 192 IgG-saporin into lateral ventricles.		NSCs	NSCs suspensions (5×105/ml in DMEM/F12. The left lateral ventricle was located with reference to the bregma (coordinates: left 0.8 mm, posterior 1.5 mm, depth 5.5 mm).	The left lateral ventricle	4-week	Morris water-maze; Immunohistochemical (IHC) staining; P75 and synaptophysin staining; AchE staining		Med Sci Monit. 2015 Nov 21;21:3608-15.
	22	5XFAD (Jackson No. 006554) and APP/PS1 (Jackson No. 004462)	Daily intraperitoneal injection of Cidosporin (10 mg/kg body weight, Novartis)	ESCs	Bilateral injections of 8×104 mouse or human BFCN progenitors or equal volume-vehicle	Nucleus basalis of Meynert (NBM) following coordinates relative to Bregma: AP: -1.06 mm (5XFAD), -1.58 mm (APP/PS1); ML: ±2.02 mm; DV: -3.68 mm	6-8 weeks	MWM Test Electrophysiology Quantification of Aβ plaqu		Stem Cell Reports. 2015 Nov 10;5(5):776-790.
	23	PS/APP transgenic mice and Sprague–Dawley rats, both at 7 months of age		Human Umbilical Cord Blood Cells in Alzheimer's Disease-Like Murine Model	Injected in the right tail vein with HUCBCs at 1.0 × 106 or 2.2 × 106 cells/100 μl, respectively, or 100 μl PBS	Right tail vein	24 h, 7 days, or 30 days	HUCBCs distribute to brain and spinal cord, within 24 h after a single intravenous injection for up to 30 days		Cell Transplant. 2016;25(1):195-9.
	24	C57BL/6 and transgenic APP/PS1 mice expressing the human APPswe (K595N/M596L) and presenilin 1 (PS1ΔE9) mutants, 8 months		Bone-marrow derived MSCs from 8-week-old C57BL/6 mice. In DMEM low glucose containing inactivated 10% FBS.	106 of the as-miR-937-MSCs in a 5µl PBS with an automated infusion pump. The stereotaxic coordinates were as follows: 2mm posterior to the bregma, 2mm bilateral from the midline, and 2mm ventral to the skull surface	Injected into the bilateral hippocampi		Social Recognition Test (SR); Plus-Maze Discriminative Avoidance Task (PM-DAT); Luciferase-reporter activity assay;ELISA; Quantitative PCR (RT-qPCR); Western blot		Cell Physiol Biochem. 2015;37(1):321-30
	25	NSE/APPsw transgenic mice were bred with background-matched C57BL/6 mice. 13 months of age	Daily injections of cyclosporine A (10 mg/kg, intraperitoneally) from the day before transplantation to the end.	NSCs	Resuspended in H-H buffer at a density of 1 × 105 cells/μl. ketamine (50 mg/kg) and xylazine (Rompun, 10 mg/kg)	Injected with 5 μl of hNSC suspension bilaterally into lateral ventricles (LVs; 0.1 mm caudal, 0.9 mm bilateral to bregma, and 2.0 mm ventral from the dura mater) of the brain at a flow rate of 1 μl/min using a Hamilton syringe on an infusion pump	12 weeks	Behavioral analysis; Immunohistochemistry; Western blot and ELISA; Quantitative PCR; Treatment of conditioned media		Mol Neurodegener. 2015 Aug 21;10:38
	26	Tg2576 mice expressing the APP Swedish mutation (APPSWE2576Kha), aged 5–7 months	No immunosuppressants were used	NSCs	Using a 26-gauge microsyringe, 25,000 cells per hemisphere were injected in a total volume of 1 μL into the hippocampal DG of each Tg2576 mouse and the needle was thereafter kept in the injection site for approximately 30 seconds to allow the volume to diffuse.	The following coordinates relative to the bregma: AP −2.06, ML ±1.75, and DV −1.75 mm	5 weeks	Morris Water Maze; Tissue Processing for Biochemical Analyses; Immunohistochemistry; Aβ 40 and Aβ 42 ELISA		Neural Plast. 2015;2015:370432.
	27	hAPP tg mice expressing mutated (Swedish K670M/N671L, London V717I) human(h) APP751 under the control of the mouse (m) Thy-1 promoter (mThy1-hAPP751)		NSCs			1, 3, 6 or 9 months		Caspase-3 TUNEL positive cells BDNF furin	Stem Cell Res. 2015 Jul;15(1):54-67.
	28	PDAPP mice (strain name: B6.Cg-Tg (PDGFB-APPSwInd) 20Lms/2 J) were provided by The Jackson Laboratory	Dexamethasone (2 mg/kg) before transplantation and cyclosporine (3-8 mg/kg) daily.	hiPS cell lines, 201B7 and 253G1 (Nakagawa et al., 2008)	The cells (2×105 cells per 2 μl of saline) were injected 2.0 mm deep from the brain surface.	Burr holes were made in the bilateral parietal bones 2.4 mm posterior and 2.0 mm lateral to the bregma	19-52days		(α7nAChR)-positive neurons; GABA receptor (GABAR)-positive neurons; phosphorylated Akt and c-fos in the cortex	Exp Neurol. 2015 Sep;271:423-31
	29	APPswe (Swedish mutations K594N/M595L) and presenilin-1 with the exon-9 deletion (PS1-dE9) under the control of mouse prion protein promoter		hUC-MSCs	200 μL of cell suspension (approximately 2 × 106 cells) was injected	The right tail vein was identified and vasodilated using warm water.	Four weeks		improved the spatial learning and alleviated the memory decline; Aβ deposition and soluble Aβ levels; anti-inflammatory cytokine, IL-10; IL-1β and TNFα	Clin Exp Med. 2016 Feb;16(1):89-98
	30	10-month-old APP/PS1 mice or C57BL/6 littermates		NSCs with hUCB-MSCs	The adult NSCs (2×104 cells/cm2) were cultivated on an untreated cell culture plate.The hUCB-MSCs (1 × 104 cells/cm2) were cocultured in the upper chamber (pore size, 1 μm), and mouse NSCs were cocultured in the lower chamber of a Transwell chamber	The hUCB-MSCs were stereotactically inoculated into the hippocampal area (AP: −1.82, L: ± 0.5, DV: −2.1, with reference to the bregma) of the mice in the stereotaxic apparatus with a sterile Hamilton syringe fitted with a 26-gauge needle	4 and 10 weeks		Cytokine arrays Paracrine factor of GDF-15	Stem Cells Dev. 2015 Oct 15;24(20):2378-90.
	31	12 or 15-month-old Tg2576 and age-matched WT mice		NSCs	2 μl of the cell suspension (within 1.5 × 105 NSCs) were stereotaxically injected.	DG of bilateral hippocampus (AP, −0.14 mm; ML, ±0.13 mm; DV, −0.19 mm) and the third ventricle (AP, −0.02 mm; DV, −0.35 mm) using a Kopf stereotaxic frame. The injection rate was 0.4 μl/min for 5 min and retracted after 5 min.	3 weeks	Behavioral test; Histological examination; Synaptosome preparation		Cell Death Dis. 2015 Jun 18;6:e1789.
	32	Tg2576 (APP) mice and 9-month-old DAL		BMMCs	BMMCs (2×107) were then diluted in 1.0 mL of Hank’s Balanced Salt Solution (HBSS) and stored on ice until transplantation. BMMCs (5×106 cells in 0.25 mL of HBSS) or vehicle (0.25 mL of HBSS)	Intravenously transplanted into recipient mice through the retro-orbital venous plexus after the mice had been anesthetized with pentobarbital.	3 months after transplantation	Behavioral tests; Immunohistochemistry; Aβ analysis; Synapse analysis		Brain Res. 2015 Apr 24;1605:49-58.
	33	APP/PS1 mice. NSCs were effectively induced into cholinergic neuron-like cells (CNLs)		NSCs	1×105 CNLs in 2μl PBS were injected into each side of the hippocampus in 5 min	At the following stereotaxic coordinates: −2.00 mm anterior, ±1.85 mm lateral, and −2.50 mm ventral relative to bregma (Kiyota et al., 2009, Kiyota et al., 2011). The cannula was left in situ for 5 min to allow diffusion into the surrounding tissue before being slowly withdrawn.	1 month, 2 months and 3 months	Behavioral tests; Immunohistochemistry; Aβ analysis; Synapse analysis	Morris water maze; percentages of GFP-labeled cholinergic neurons of CNL;	Neuroscience. 2015 Apr 16;291:81-92.
	34	Intra-hippocampally Injected Aβ1–40 Rat Model. Aβ1–40 solutions (2.5 μg/μL) were administrated by injections with a Hamilton microsyringe fixed to a 26-gauge needle. Two microliters of Aβ1–40 were administered over 5 min into the CA1 area of hippocampus		NSCs	NSC at passage 5 (5 × 105, 5μL, 1μL/min). Chloramphenicol (1 % solution) was applied to the exposed skull and scalp before closure to limit local infection.	CA1 area of hippocampus at coordinates incisor bar −3.3 mm, 3.8 mm posterior to the bregma, ±3.2 mm lateral to the sagittal suture, and 2.7 mm down from top of the skull bilaterally		Morris Water Maze Test, Fluorescence In Situ Hybridization and Immunohistochemistry Staining, Western Blot Analysis, ELISA, RT-PCR		Mol Neurobiol. 2016 Mar;53(2):1108-23.
	35	Double transgenic CaM/Tet‐DTA mice and female 3xTg‐AD mice	Anti‐LFA‐1 (20 mg/kg), anti‐CD40L (20 mg/kg), and h‐CTLA‐4‐Ig fusion protein (20 mg/kg) cyclosporine and FK‐506	NSCs	Both male and female double transgenic CaM/Tet‐DTA mice and single transgenic Tet‐DTA mice, treated at 7 months of age, and female 3xTg‐AD mice, treated at 19 months, were used for this study. HuCNS‐SC, at 1.0 × 105 cells per site (2 μL/injection), or vehicle, were injected bilaterally into the hippocampus at a rate of 1 µL/min using the following coordinates relative to bregma: anteroposterior (…	hippocampus		Learning and memory beginning 4 weeks post‐HuCNS‐SC transplantation. Morris water maze (MWM) and novel object recognition (NOR)	HuCNS‐SC transplantation has no effect on Aβ or tau pathology. HuCNS‐SC transplantation increases presynaptic markers and axonal sprouting ELISA analysis IF; IF	Hippocampus. 2015 Jul;25(7):813-26
	36	Adult male Wistar rats, weighing 180–220 g		Bone marrow-derived endothelial progenitor cells (BM-EPCs; 2 × 106 cells)	a single intravenous injection into the rat tail vein					Mol Neurobiol. 2016 Apr;53(3):1403-1418
	37	Four month-old female C57Bl/6 mice (Charles River Laboratories) and 8–9 month-old (middle age) female APPsw695/PS1dE9; APPxPS1 mouse model		NSCs	Injected bilaterally	dentate gyrus		Improve spatial hippocampal-dependent memory Neurod1 alleviates memory deficits Rescue of spatial memory deficits Object location task	Neurod1 and not Neurog2 or Neurod2, directs exclusive differentiation of neural progenitors into neurons in vivo Neurod1 accelerates the morphological development of hippocampal new neurons synaptic connectivity and excitability promotes the formation of mature dendritic spines on new neurons. Functional integration of new neurons is improved Three-dimensional reconstructions of series of confoca…	Brain. 2015 Feb;138(Pt 2):440-55
	38	female Sprague-Dawley rat		BM-MSCs	Infused with a single dose of BM-MSCs (3×106 cells/rat) intravenously			remove beta-amyloid plaques from hippocampus	anti-apoptotic, neurogenic and immunomodulatory properties	Cell Biol Int. 2014 Dec;38(12):1367-83
	39	2xTg-AD male congenic mice (APPswe/PS1dE9, B6.Cg-Tg(APPswe,PSEN1dE9)85Dbo/J)		Bone marrow MSCs	1 × 106 of the cells in a 5 μL volume stereotaxically injected		lateral ventricle	Recover social recognition memory and the innate interest in novelty Open-field evaluation Social recognition test (SR) Plus-maze discriminative avoidance task	promoted neovascularization in the hippocampus reduced the number of amyloid-beta (Aβ) plaques in the dentate gyrus compared to AD-SAL reduced the expression of astrocytes and microglial cells in the hippocampus	Front Aging Neurosci. 2014 Mar 7;6:30
	40	Sixty 12-month-old APP/PS1 tg mice and 20 control wild-type (wt) littermates		NSCs	Stereotactic delivery	After anesthesia, each mouse was stereotactically injected bilaterally with 5 μl of either vehicle or NSCs at a rate of 1 μl/min (David Kopf Instruments, Tujunga, CA). The syringe was allowed to remain in place for at least 5 min.	8 weeks post-NSC transplantation NSC-Induced Elevation in BDNF and TrkB Plays a Neurotrophic Role in Improving the Cognitive Ability of APP/PS1 Mice May Involve the Establishment of New Synaptic Connectivity NSC-Induced Memory Protein NR2B Improves Cognitive Deficits in APP/PS1 Mice	NSC-Induced Cognitive Improvement in AD Mice spatial learning and memory Morris water maze (MWM) Restores Long-Term Potentiation Deficits	Immunohistochemistry and Analyses of Aβ Load Thioflavin Staining was used to detect compact plaques Hippocampal Electrophysiology Stereological Cell Counts Engrafted NSCs Do Not Alter Hippocampal Aβ Deposition in APP/PS1 Mice Accompanied by Cognition-Related Protein Expression	Mol Neurobiol. 2014 Oct;50(2):423-37.
	41	Male ICR mice (20–25 g)		Placenta-derived mesenchymal stem cells	intravenous injection into mouse tail vein			Reverses memory impairment in Aβ1–42-infused mice Water maze test Probe test Passive avoidance performance test	antiamyloidogenic effects antineuroinflammatory effects prevents neuronal cell death and promotes neuronal differentiation	Cell Death Dis. 2013 Dec 12;4:e958
	42	APP/PS1, B6C3‐Tg		NSCs	bregma: AP −2.06, ML ±1.85, DV −2.50	both hippocampi	Mice were tested 8 weeks after NSC transplantation	Improved Cognitive Performance in AD Mice	Was Associated With Increased Synaptic Protein Expression Increased Number of Synapses in the Transplanted Hippocampal Region	J Neurosci Res. 2014 Feb;92(2):185-94
	43	12-month-old triple transgenic model of AD (3 × Tg)		NSCs		hippocampus	Two months after transplantation	alleviate impairments in spatial learning and memory	Morris water maze tests suggested that spatial learning and memory in the 3 × Tg mice receiving NSCs was significantly improved compared to 3 × Tg mice not receiving NSCs. Furthermore, quantification of Nissl staining revealed that the number of neurons in the hippocampus of 3 × Tg mice receiving NSCs was significantly greater than that in 3 × Tg mice not receiving NSCs, indicating that new neuro…	Am J Alzheimers Dis Other Demen. 2014 Mar;29(2):142-9
	44	APP/PS1 double transgenic mice only male mice		ADSCs	hippocampi of APP/PS1 transgenic mice at the age of 8 months (n = 10 per group)			Alleviates Cognitive Impairment Morris water maze (MWM) and novel object recognition (NOR)	Reduces Aβ Burden Promotes Microglial Activation Activated Microglia Adopt an Alternative Phenotype Enhances Aβ Clearing Capacity Plaque Staining with Thioflavin S	Cell Transplant. 2013;22 Suppl 1:S113-26
	45	AβPPswe/PS1dE9 double transgenic		UC-MSCs	intracardiac injection at the dose of 0.5×106 cells/100 µl PBS for the first time, followed by a second injection at the dose of 0.2×106 cells/100 µl PBS one week later.	Two weeks	Two weeks after the second injection of CD4+CD25+ T regulatory cells, the mice were performed at behavioral test.	improved the impairments of cognition		PLoS One. 2013 Jul 25;8(7):e69129
	46	AβPP/PS1 transgenic AD mouse model		hUCB-MSCs	bilateral hippocampus		3 weeks	improves spatial learning and alleviates memory impairments	increases synapsin I level reduces Aβ deposition and decreases soluble Aβ levels stimulates microglial activation and modulates neuroinflammation The expression of Aβ-degrading factors is stimulated by HUMSC-NC transplantation	Stem Cell Res Ther. 2013 Jul 4;4(4):76
	47	APP/PS1 and wild‐type C57/BL6 mice		Bone marrow-derived cells (BMDC)	CNS				Neuroprotective role of monocytes	J Comp Neurol. 2013 Dec 1;521(17):3863-76.
	48	Alzheimer's model rats		BM-MSC	tail vein		14 days	BM-MSC transplantation group at 13, 14 days of spatial learning and memory ability than AD animal group had significantly improved		Zhejiang Da Xue Xue Bao Yi Xue Ban. 2012 Nov;41(6):659-64
	49			BM-MSCs	a single intra-cerebral injection of BM-MSCs				decrease in the cerebral Aβ deposition	Curr Alzheimer Res. 2013 Jun;10(5):524-31
	50	APP/PS1		BM‐MSCs	three times biweekly by intracerebral injection	hippocampus	on day 10	Improves Behavioral Abnormalities	CCL5 Derived from BM‐MSCs Modulates the Microglial Activation Status	Stem Cells. 2012 Jul;30(7):1544-55.
	51	APPswe/PS1 transgenic mice, classical chimeric mouse models		transplantation of wild type GFP cells and MyD88-deficient cells					Aβ Uptake Behavioral Analysis	Stem Cell Rev. 2012 Sep;8(3):898-904
	52	40 healthy, male, adult Sprague-Dawley rats		Bone marrow-derived mesenchymal stem cells		4.0 mm below the dura mater	16/20 days	Improving Learning and memory ability	number of nerve cells was reduced, and the number of Nissl bodies was decreased and even absent, and were accompanied with karyopyknosis.	Neural Regen Res. 2012 Feb 5;7(4):245-50
	53			NSCs						Exp Neurol. 2012 Apr;234(2):521-6
	54	60 male Sprague–Dawley rats AF64A solution		NSCs		Two weeks later bregma	4–5 weeks 8–9 weeks	recovery in learning and memory functions		J Alzheimers Dis. 2012;28(1):71-80
	55	Male SD rats		BMSCs				the spatial learning-memory ability of dementia rats was somewhat improved		Zhongguo Zhong Xi Yi Jie He Za Zhi. 2011 Jun;31(6):799-802.
	56			BMSCs		Intrahippocampal			BM HSCM are phagocytic cells and reduce Aβ burden in mouse model of AD	J Cell Mol Med. 2012 May;16(5):1060-73
	57	APP/PS1		Bone marrow cells			The 12-day		Stem cell factor plus granulocyte colony-stimulating factor treatment decreased β-amyloid deposition enhanced co-localization of bone marrow-derived microglial cells and β-amyloid plaques	Alzheimers Res Ther. 2011 Mar 15;3(2):8
	58	Ab induced AD		hUCB-MSCs			7 week	recovery	Redued GFAP Iba-1 and Caspase 3	Neurosci Lett. 2010 Aug 30;481(1):30-5
	59	Ab induced AD		BM-MSCs				BM-MSCs diminished Aβ-induced oxidative stress and spatial memory impairment in the in vivo model	reduce Aβ deposition BM-MSCs attenuated Aβ-induced apoptotic cell death in primary cultured hippocampal neurons by activation of the cell survival signaling pathway.	Curr Alzheimer Res. 2010 Sep;7(6):540-8
	60	hAPP695swe (APPswe) and presenilin‐1M146V (PS1) mutations,		BM‐MSCs	single or triple‐intracerebral injection for 1 month	hippocampus bilaterally		Ameliorates Spatial Learning and Memory Impairments	BM‐MSC Transplantation Can Reduce Aβ Deposition in the Plaques of APP/PS1 Mice Stimulates Microglial Activation Is Related to Restoring Aβ Clearance by Microglia BM‐MSC Treatment Switches the Microglial Phenotype From Classic to the Alternative Form Reduce Tau Hyperphosphorylation	Stem Cells. 2010 Feb;28(2):329-43.
	61	3xTg-AD		NSCs		Bregma	4weeks	NSC-Induced Cognitive Rescue	Increased Hippocampal Synaptic Density and Elevated BDNF. Aβ and tau Pathology Are Not Altered by NSC Transplantation	Proc Natl Acad Sci U S A. 2009 Aug 11;106(32):13594-9
	62	36 male Sprague–Dawley rats	NEORAL cyclosporine	ESCs	right nbM			Grafted npcs and pnpcs in cognitive function of nbm-lesioned rats		Differentiation. 2009 Sep-Oct;78(2-3):59-68
	63	Male Wistar rats		NSCs			30days	Recovery	expressed in cortex after 15 days. b NGF were expressed in hippocampus and NSC were integrated into host cells	Pathobiology. 2008;75(3):186-94
	64	B6/CBA		NSCs			1 and 3 months	NSCs improve hippocampal-dependent memory and increase synaptic density and neuronal number	survive, migrate, and differentiate into mature types within the lesioned brain	J Neurosci. 2007 Oct 31;27(44):11925-33
	65	APP23 mice		HNSCs	right lateral ventricle					Proc Natl Acad Sci U S A. 2007 Jul 24;104(30):12506-11.
	66	Male c57/bl		NSC, ES				NSC recovery, ES no		J Med Invest. 2006 Feb;53(1-2):61-9.
	67	SD rats		NSCs	lateral cerebral ventricle of group III and group IV	Two weeks after transplantation		the amelioration of memory impairment of the rats was detected by Morris water maze.		Zhongguo Xiu Fu Chong Jian Wai Ke Za Zhi. 2005 May;19(5):331-4.
	68	AD rats		hUC-MSCs	right side of the hippocampus	8 weeks		spatial learning and memory	nerve regeneration	Brain Res. 2018 Dec 23. pii: S0006-8993(18)30660-7
	69	Male Wistar rats (250- 300 g)		MSC	tail vein	DMOG increased MSC migration				Physiol Behav. 2018 Nov 27;199:265-272
	70	APP/PS1	Subcutaneous mycophenolate (30 mg/kg daily) for 7 d post-grafting and tacrolimus	NSCs	bilateral injection to the fimbria fornix		16 weeks	Improve hippocampal-dependent cognition in APP/PS1 mice.	educes amyloid beta (Aβ) plaque modulate microglial activation	Sci Rep. 2018 Oct 3;8(1):14776.
	71	Aβ-infused AD model rats		MSC	Lateral ventricle		15 days	Improved neurological performance	decreased Aβ deposition in the cerebral vessel and increased angiogenesis,	Curr Alzheimer Res. 2018;15(14):1331-1342.
	72	Alzheimer disease model in rat		Chorion-derived Mesenchymal Stem Cells				Learning and memory abilities were not improved after stem cell transplantation.	C-MSCs transplantation can successfully engraft in injured site but the efficacy and function of transplanted cells were not clinically satisfied.	Curr Stem Cell Res Ther. 2018 Jul 22.
	73	Male NMRI mice (25–30 g) and male Wistar rats (150–250 g)		ESCs			5 weeks			Cytotherapy. 2018 Jul;20(7):964-973.
	74	APP/PS1		MSCs	Right lateral ventricle		2-3 weeks			Front Neurosci. 2018 May 22;12:333.
	75	Sprague-Dawley female rats		BM-MSCs	Tail vein in 5 min with a 27G needle					Oncol Lett. 2018 May;15(5):7443-7449.
	76	APPs mouse		hUC-MSCs	Once a week for 3 weeks	tail vein		Transplantation of hUC-MSCs overexpressing FOXQ1 improved spatial learning–memory in AD mice	enhanced the survival and migration of hUC-MSCs in vivo improved the efficacy of hUC-MSC transplantation in AD mice	Cell Tissue Res. 2018 Aug;373(2):379-393.
	77	SCID-Beige mouse		human MSCs	bilateral hippocampus	DG of bilateral hippocampus (A/P, −2.3 mm; M/L, ±1.3 mm; D/V, −2.0 mm)			Implantation of human MSCs into the DG of the hippocampus of immunodeficient mice stimulated proliferation, migration, and differentiation of endogenous NSCs that survived as more mature neural cells. Implantation of the human MSCs also enhanced the expression of neurotrophins by endogenous cells.	Proc Natl Acad Sci U S A. 2005 Dec13;102(50):18171-76.
	78	C57BL/6 female mice		human MSCs	SVZ region	A/P,+0.5 mm, M/L, ±1.1 mm, and D/V,-2.5 mm	3 weeks		Transplantation of MSCs into the SVZ of Mice Stimulates Cell Proliferation and nuronal differentiation	Stem Cell Rev and Rep (2011) 7:404–412
